# Supplementary material for: Hemodynamic characteristics of hyperplastic remodeling lesions in cerebral aneurysms
Source: PLoS One. 2018 Jan 16;13(1):e0191287. doi: 10.1371/journal.pone.0191287 (PMC5770072; doi:10.1371/journal.pone.0191287)
Supplement: S1 File — (XLSX) [file pone.0191287.s001.xlsx]

## Sheet: List
Case	Region	Category	Rupture Status	Lesion	Serial No.
1	MCA	MCA	Unruptured	HR	1
1	MCA	MCA	Unruptured	HR	2
1	MCA	MCA	Unruptured	HR	3
1	MCA	MCA	Unruptured	HR	4
1	MCA	MCA	Unruptured	RW	1
2	ICAW	ICA	Unruptured	HR	5
2	ICAW	ICA	Unruptured	RW	2
3	MCA	MCA	Ruptured	HR	6
3	MCA	MCA	Ruptured	RW	3
4	ICPC	ICA	Ruptured	HR	7
4	ICPC	ICA	Ruptured	RW	4
5	MCA	MCA	Unruptured	HR	8
5	MCA	MCA	Unruptured	HR	9
6	ICPC	ICA	Ruptured	HR	10
6	ICPC	ICA	Ruptured	HR	11
6	ICPC	ICA	Ruptured	RW	5
7	MCA	MCA	Unruptured	HR	12
7	MCA	MCA	Unruptured	RW	6
8	ICPC	ICA	Unruptured	RW	7
9	MCA	MCA	Unruptured	HR	13
10	ACA	ACA	Unruptured	HR	14
10	ACA	ACA	Unruptured	HR	15
10	ACA	ACA	Unruptured	HR	16
10	ACA	ACA	Unruptured	RW	8
10	ACA	ACA	Unruptured	RW	9
11	MCA	MCA	Ruptured	HR	17
11	MCA	MCA	Ruptured	RW	10
11	MCA	MCA	Ruptured	RW	11
12	ICAC	ICA	Unruptured	HR	18
12	ICAC	ICA	Unruptured	HR	19
12	ICAC	ICA	Unruptured	RW	12
13	ICPC	ICA	Ruptured	RW	13
14	ICPC	ICA	Ruptured	RW	14
15	MCA	MCA	Unruptured	HR	20
15	MCA	MCA	Unruptured	RW	15
15	MCA	MCA	Unruptured	RW	16
15	MCA	MCA	Unruptured	RW	17
15	MCA	MCA	Unruptured	RW	18
16	ICA	ICA	Unruptured	RW	19
17	MCA	MCA	Ruptured	HR	21
17	MCA	MCA	Ruptured	HR	22
18	ICA	ICA	Unruptured	HR	23
18	ICA	ICA	Unruptured	HR	24
19	MCA	MCA	Unruptured	HR	25
19	MCA	MCA	Unruptured	RW	20
19	MCA	MCA	Unruptured	RW	21
19	MCA	MCA	Unruptured	RW	22
20	MCA	MCA	Ruptured	HR	26
21	MCA	MCA	Ruptured	RW	23
22	MCA	MCA	Unruptured	HR	27
22	MCA	MCA	Unruptured	HR	28
22	MCA	MCA	Unruptured	RW	24
22	MCA	MCA	Unruptured	RW	25
23	ACA	ACA	Ruptured	HR	29
24	MCA	MCA	Unruptured	HR	30
24	MCA	MCA	Unruptured	RW	26
24	MCA	MCA	Unruptured	RW	27
24	MCA	MCA	Unruptured	RW	28

## Sheet: List (2)
Case No.	Aneurysm Location	Rupture Status	HR lesions, n	Red wals, n
1	MCA	Unruptured	4	1
2	ICAW	Unruptured	1	1
3	MCA	Ruptured	1	1
4	ICPC	Ruptured	1	1
5	MCA	Unruptured	2	0
6	ICPC	Ruptured	2	1
7	MCA	Unruptured	1	1
8	ICPC	Unruptured	0	1
9	MCA	Unruptured	1	0
10	ACA	Unruptured	3	2
11	MCA	Ruptured	1	2
12	ICAC	Unruptured	2	1
13	ICPC	Ruptured	0	1
14	ICPC	Ruptured	0	1
15	MCA	Unruptured	1	4
16	ICA	Unruptured	0	1
17	MCA	Ruptured	2	0
18	ICA	Unruptured	2	0
19	MCA	Unruptured	1	3
20	MCA	Ruptured	1	0
21	MCA	Ruptured	0	1
22	MCA	Unruptured	2	2
23	ACA	Ruptured	1	0
24	MCA	Unruptured	1	3
			30	28

## Sheet: Data
Case	Region	Category	Rupture Status	Lesion	Serial No.	WSS	NWSS	OSI	RRT	AFI	WSSG	GON	SGA	SP
1	MCA	MCA	Unruptured	HR	1	1.53448	0.192133	0.00136487	0.664834	0.995707	3617.91	0.0066778	0.992948	1090.88
1	MCA	MCA	Unruptured	HR	2	6.61103	0.902028	0.0048713	0.146424	0.999961	9858.35	0.00422886	0.985226	1158.22
1	MCA	MCA	Unruptured	HR	3	6.89144	0.913206	0.000305302	0.140597	0.999992	4076.95	0.00442166	0.993059	1079.37
1	MCA	MCA	Unruptured	HR	4	5.77956	0.76127	0.0036372	0.174513	0.998823	1605.15	0.0344007	0.884151	589.428
2	ICAW	ICA	Unruptured	HR	5	4.37632	0.382275	0.203678	0.408999	0.538233	6578.6	0.319382	0.924494	706.869
3	MCA	MCA	Ruptured	HR	6	0.968005	0.0940208	0.0170714	0.975017	0.994391	3506.53	0.020875	0.984286	759.344
4	ICPC	ICA	Ruptured	HR	7	2.98998	0.340076	9.86824e-05	0.351955	0.999992	2300.38	0.0702018	0.924467	553.959
5	MCA	MCA	Unruptured	HR	8	0.975863	0.0695249	0.0919559	1.31429	0.145541	3602.32	0.0386883	0.923746	2297.49
5	MCA	MCA	Unruptured	HR	9	13.7219	1.05711	0.000137107	0.0682826	0.999367	11781.2	0.00278337	0.998151	2318.79
6	ICPC	ICA	Ruptured	HR	10	16.6408	1.4477	0.00627787	0.0555202	0.981654	11718.9	0.0946067	0.905518	1367.45
6	ICPC	ICA	Ruptured	HR	11	1.63702	0.147455	0.0514017	0.922338	0.512666	10027.6	0.00632179	0.999224	1244.83
7	MCA	MCA	Unruptured	HR	12	7.86519	0.372513	9.07579e-05	0.127415	0.999983	3887.96	0.0149607	0.966534	765.417
9	MCA	MCA	Unruptured	HR	13	0.120794	0.018932	0.133074	11.554	0.74232	627.218	0.0282509	0.907034	620.187
10	DACA	ACA	Unruptured	HR	14	0.00189351	0.004232	0.14616	845.795	0.53612	1309.56	0.672616	-0.541456	118.06
10	DACA	ACA	Unruptured	HR	15	4.71107e-05	0.000108307	0.0119838	31508.8	0.956525	1073.85	0.846127	0.170026	118.051
10	DACA	ACA	Unruptured	HR	16	0.000461567	0.0010654	0.0430329	2689.29	0.664474	1266.93	0.756323	-0.218338	118.052
11	MCA	MCA	Ruptured	HR	17	14.0081	0.473279	0.0132647	0.0940606	0.9886	23908.8	0.0435305	0.990292	1862.93
12	ICAC	ICA	Unruptured	HR	18	0.996171	0.0616043	0.079626	1.16692	0.348384	4230.99	0.0131198	0.959662	436.954
12	ICAC	ICA	Unruptured	HR	19	1.16239	0.0794637	0.00839707	1.44527	0.992312	10602.6	0.00151189	0.998938	438.856
15	MCA	MCA	Unruptured	HR	20	0.249201	0.0594361	0.0721983	6.75989	0.966518	951.97	0.0721983	0.983224	306.802
17	MCA	MCA	Ruptured	HR	21	0.276611	0.0370254	0.11847	5.15339	N.A	2736.72	0.00639108	0.994374	604.956
17	MCA	MCA	Ruptured	HR	22	0.643793	0.0920166	0.0200165	1.78609	N.A	4272.72	0.00794602	0.985827	632.836
19	MCA	MCA	Unruptured	HR	25	6.36427	0.925029	0.00929884	0.151704	0.980448	3474.46	0.00246698	0.99709	801.98
20	MCA	MCA	Ruptured	HR	26	0.186439	0.0137776	0.100019	6.72059	0.532979	683.895	0.0136216	0.993696	2618.98
22	MCA	MCA	Unruptured	HR	27	0.720228	0.144323	0.010796	1.62949	0.961783	216.684	0.246862	0.692423	674.295
22	MCA	MCA	Unruptured	HR	28	0.321506	0.0612652	0.110361	4.15269	0.479921	1743.59	0.00571541	0.993034	672.648
23	ACA	ACA	Ruptured	HR	29	8.31009	0.517741	4.42498e-05	0.107553	0.999696	4.84908	0.886751	-0.00968724	804.753
24	MCA	MCA	Unruptured	HR	30	0.247651	0.0650552	0.0861947	5.25413	0.935247	0.908462	0.842585	0.367335	310.432
1	MCA	MCA	Unruptured	RW	1	8.96175	1.21194	0.000204962	0.103173	0.999998	1255.53	0.129268	0.769599	1129.86
2	ICAW	ICA	Unruptured	RW	2	11.2132	0.970602	0.00506562	0.0860386	0.994933	3122.73	0.177475	0.994984	867.534
3	MCA	MCA	Ruptured	RW	3	4.90423	0.470211	0.000566411	0.205803	0.999385	3534.28	0.0610109	0.92801	0.470211
4	ICPC	ICA	Ruptured	RW	4	1.67895	0.191876	0.00916991	0.595988	0.998897	3066.14	0.00683929	0.998379	551.881
6	ICPC	ICA	Ruptured	RW	5	14.6838	1.33252	0.00213709	0.0636926	0.993034	10408.9	0.0476844	0.935024	1278.3
7	MCA	MCA	Unruptured	RW	6	0.965774	0.0431387	0.00724768	1.24607	0.996777	541.418	0.0350845	0.917057	789.64
8	ICPC	ICA	Unruptured	RW	7	6.83248	0.337948	0.00134324	0.16611	0.996244	35351.8	0.000319416	0.998506	2087.53
10	DACA	ACA	Unruptured	RW	8	0.000342882	0.000789451	0.00575438	3067.37	0.962105	1555.14	0.515804	0.185495	118.052
10	DACA	ACA	Unruptured	RW	9	6.01496e-05	0.00014046	0.0386092	25917.1	0.62891	1318.2	0.701391	0.667027	118.052
11	MCA	MCA	Ruptured	RW	10	2.72084	0.0869752	0.264207	0.661637	0.0577053	16517.1	0.0969792	0.989725	1993.85
11	MCA	MCA	Ruptured	RW	11	39.075	1.33884	0.00159389	0.0236357	0.993055	25777.5	0.0361202	0.997191	1718.06
12	ICAC	ICA	Unruptured	RW	12	5.07413	0.338926	0.000632087	0.19485	0.999692	1362.71	0.0766459	0.680201	459.515
13	ICPC	ICA	Ruptured	RW	13	62.7187	0.943124	0.000454995	0.0151163	0.997484	40164.9	0.00262248	0.989839	1717.05
14	ICPC	ICA	Ruptured	RW	14	2.31666	0.213827	0.00156396	0.399226	0.977596	11642.4	0.00311807	0.991639	935.6
15	MCA	MCA	Unruptured	RW	15	1.93908	0.469657	5.94078e-05	0.576702	0.999891	2364.12	0.0191558	0.943736	322.154
15	MCA	MCA	Unruptured	RW	16	3.00733	0.758617	3.07898e-05	0.331593	0.999984	1205.54	0.00580035	0.98711	304.968
15	MCA	MCA	Unruptured	RW	17	5.47163	1.38932	0.000462749	0.179196	0.998289	4872.06	0.00210922	0.995768	310.649
15	MCA	MCA	Unruptured	RW	18	2.22399	0.561881	0.00306499	0.810625	0.994671	515.908	0.051929	0.92113	299.295
16	ICA	ICA	Unruptured	RW	19	4.05247	1.02829	0.000960391	0.228166	0.993969	3081.67	0.0072671	0.986625	480.361
19	MCA	MCA	Unruptured	RW	20	3.3648	0.480471	0.0161178	0.282363	0.998779	5864.63	0.0418191	0.95925	752.744
19	MCA	MCA	Unruptured	RW	21	6.75283	1.0055	0.00410162	0.139338	0.999227	3468.3	0.0371276	0.967809	884.257
19	MCA	MCA	Unruptured	RW	22	12.3629	1.80027	0.000273919	0.0758134	0.99914	9560.13	0.00515392	0.985524	841.713
21	MCA	MCA	Ruptured	RW	23	13.583	1.32551	0.000608207	0.0674433	0.996803	11063.7	0.00296021	0.989489	3768.74
22	MCA	MCA	Unruptured	RW	24	0.650153	0.131487	0.00518831	1.772	0.97465	452.478	0.0282637	0.984883	675.224
22	MCA	MCA	Unruptured	RW	25	1.27256	0.259893	0.00189764	0.83392	0.989857	2815.16	0.00197904	0.999532	675.701
24	MCA	MCA	Unruptured	RW	26	5.84157	1.52627	0.000264241	0.161599	0.999392	0.616868	0.864919	0.20891	322.809
24	MCA	MCA	Unruptured	RW	27	1.07867	0.272154	0.00742386	0.987278	0.944763	0.595383	0.77874	-0.444382	319.349
24	MCA	MCA	Unruptured	RW	28	1.19717	0.306904	0.000896377	0.878515	0.987944	0.746144	0.562441	-0.575866	312.257
